# Supplementary material for: Reliable Prediction of Caco-2 Permeability by Supervised Recursive Machine Learning Approaches
Source: Pharmaceutics. 2022 Sep 21;14(10):1998. doi: 10.3390/pharmaceutics14101998 (PMC9610902; doi:10.3390/pharmaceutics14101998)
Supplement: Supplementary file 1 [file pharmaceutics-14-01998-s001.zip]

Archive with 1 entries (1 files):
- pharmaceutics-1899591-supplementary.pdf
